# Supplementary material for: Exploring exposure to multiple psychosocial work factors: prospective associations with depression and sickness absence
Source: Eur J Public Health. 2023 Aug 2;33(5):821–7. doi: 10.1093/eurpub/ckad118 (PMC10567252; doi:10.1093/eurpub/ckad118)
Supplement: ckad118_Supplementary_Data [file ckad118_supplementary_data.zip]

Archive with 3 entries (2 files):
- ckad118_Supplementary_Data/
- ckad118_Supplementary_Data/ejph-2023-02-om-0073-File002.pdf
- ckad118_Supplementary_Data/ejph-2023-02-om-0073-File003.pdf
